# Supplementary material for: 1,3-Butanediol Administration Increases β-Hydroxybutyrate Plasma Levels and Affects Redox Homeostasis, Endoplasmic Reticulum Stress, and Adipokine Production in Rat Gonadal Adipose Tissue
Source: Antioxidants (Basel). 2023 Jul 22;12(7):1471. doi: 10.3390/antiox12071471 (PMC10376816; doi:10.3390/antiox12071471)
Supplement: Supplementary file 1 [file antioxidants-12-01471-s001.zip]

Archive with 1 entries (1 files):
- antioxidants-2486983-supplementary.pdf
